# Supplementary material for: E3 Ubiquitin Ligase Midline 1 Regulates Endothelial Cell ICAM-1 Expression and Neutrophil Adhesion in Abdominal Sepsis
Source: Int J Mol Sci. 2022 Dec 31;24(1):705. doi: 10.3390/ijms24010705 (PMC9821100; doi:10.3390/ijms24010705)
Supplement: Supplementary file 1 [file ijms-24-00705-s001.zip]

Archive with 1 entries (1 files):
- ijms-1691351-supplementary.pdf
